# Supplementary material for: Current Practice in Bicistronic IRES Reporter Use: A Systematic Review
Source: Int J Mol Sci. 2021 May 14;22(10):5193. doi: 10.3390/ijms22105193 (PMC8156625; doi:10.3390/ijms22105193)
Supplement: Supplementary file 1 [file ijms-22-05193-s001.zip]

Archive with 1 entries (1 files):
- ijms-1178010-supplementary.xlsx
