# Supplementary material for: Current Practice in Bicistronic IRES Reporter Use: A Systematic Review
Source: Int J Mol Sci. 2021 May 14;22(10):5193. doi: 10.3390/ijms22105193 (PMC8156625; doi:10.3390/ijms22105193)
Supplement: Supplementary file 1 [file ijms-22-05193-s001.zip › ijms-1178010-supplementary.xlsx]

## Sheet: Sheet1
PMID	Title	Authors	Citation	First Author	Journal/Book	Publication Year	Inclusion
8035522	Low efficiency of the 5' nontranslated region of hepatitis A virus RNA in directing cap-independent translation in permissive monkey kidney cells	Whetter LE, Day SP, Elroy-Stein O, Brown EA, Lemon SM.	J Virol. 1994 Aug;68(8):5253-63.	Whetter LE	J Virol	1994	Yes
8289336	In vitro characterization of an internal ribosomal entry site (IRES) present within the 5' nontranslated region of hepatitis A virus RNA: comparison with the IRES of encephalomyocarditis virus	Brown EA, Zajac AJ, Lemon SM.	J Virol. 1994 Feb;68(2):1066-74.	Brown EA	J Virol	1994	No
8183905	Dicistronic targeting constructs: reporters and modifiers of mammalian gene expression	Mountford P, Zevnik B, Düwel A, Nichols J, Li M, Dani C, Robertson M, Chambers I, Smith A.	Proc Natl Acad Sci U S A. 1994 May 10;91(10):4303-7. doi: 10.1073/pnas.91.10.4303.	Mountford P	Proc Natl Acad Sci U S A	1994	No
7651407	Leishmania RNA virus 1-mediated cap-independent translation	Maga JA, Widmer G, LeBowitz JH.	Mol Cell Biol. 1995 Sep;15(9):4884-9. doi: 10.1128/mcb.15.9.4884.	Maga JA	Mol Cell Biol	1995	No
7655514	Disruption of the adenosine deaminase (ADA) gene using a dicistronic promoterless construct: production of an ADA-deficient homozygote ES cell line	Vaulont S, Daines S, Evans M.	Transgenic Res. 1995 Jul;4(4):247-55. doi: 10.1007/BF01969118.	Vaulont S	Transgenic Res	1995	No
8551562	Mutations within the 5' nontranslated RNA of cell culture-adapted hepatitis A virus which enhance cap-independent translation in cultured African green monkey kidney cells	Schultz DE, Honda M, Whetter LE, McKnight KL, Lemon SM.	J Virol. 1996 Feb;70(2):1041-9.	Schultz DE	J Virol	1996	Yes
8599208	Bicistronic and two-gene retroviral vectors for using MDR1 as a selectable marker and a therapeutic gene	Metz MZ, Matsumoto L, Winters KA, Doroshow JH, Kane SE.	Virology. 1996 Mar 1;217(1):230-41. doi: 10.1006/viro.1996.0110.	Metz MZ	Virology	1996	No
8982080	Development of a VSV-G protein pseudotyped retroviral vector system expressing dominant oncogenes from a lacO-modified inducible LTR promoter	Wang S, Beattie GM, Hayek A, Levine F.	Gene. 1996 Dec 5;182(1-2):145-50. doi: 10.1016/s0378-1119(96)00536-7.	Wang S	Gene	1996	No
9024810	In vitro mutational and inhibitory analysis of the cis-acting translational elements within the 5' untranslated region of coxsackievirus B3: potential targets for antiviral action of antisense oligomers	Yang D, Wilson JE, Anderson DR, Bohunek L, Cordeiro C, Kandolf R, McManus BM.	Virology. 1997 Feb 3;228(1):63-73. doi: 10.1006/viro.1996.8366.	Yang D	Virology	1997	No
9271220	In vivo translational efficiency of different hepatitis C virus 5'-UTRs	Buratti E, Gerotto M, Pontisso P, Alberti A, Tisminetzky SG, Baralle FE.	FEBS Lett. 1997 Jul 14;411(2-3):275-80. doi: 10.1016/s0014-5793(97)00715-1.	Buratti E	FEBS Lett	1997	Yes
9383553	Dicistronic LacZ and alkaline phosphatase reporter constructs permit simultaneous histological analysis of expression from multiple transgenes	Li X, Wang W, Lufkin T.	Biotechniques. 1997 Nov;23(5):874-8, 880, 882. doi: 10.2144/97235st03.	Li X	Biotechniques	1997	No
9339894	Dicistronic tagging of genes active in embryonic stem cells of mice	Kang HM, Kang NG, Kim DG, Shin HS.	Mol Cells. 1997 Aug 31;7(4):502-8.	Kang HM	Mol Cells	1997	No
9478948	Functional characterization of the internal ribosome entry site of eIF4G mRNA	Gan W, LaCelle M, Rhoads RE.	J Biol Chem. 1998 Feb 27;273(9):5006-12. doi: 10.1074/jbc.273.9.5006.	Gan W	J Biol Chem	1998	Yes
9584152	Translation of vascular endothelial growth factor mRNA by internal ribosome entry: implications for translation under hypoxia	Stein I, Itin A, Einat P, Skaliter R, Grossman Z, Keshet E.	Mol Cell Biol. 1998 Jun;18(6):3112-9. doi: 10.1128/mcb.18.6.3112.	Stein I	Mol Cell Biol	1998	Yes
9694071	Construction and characterization of bicistronic retroviral vectors encoding the multidrug transporter and beta-galactosidase or green fluorescent protein	Aran JM, Gottesman MM, Pastan I.	Cancer Gene Ther. 1998 Jul-Aug;5(4):195-206.	Aran JM	Cancer Gene Ther	1998	No
9774635	Two independent internal ribosome entry sites are involved in translation initiation of vascular endothelial growth factor mRNA	Huez I, Créancier L, Audigier S, Gensac MC, Prats AC, Prats H.	Mol Cell Biol. 1998 Nov;18(11):6178-90. doi: 10.1128/mcb.18.11.6178.	Huez I	Mol Cell Biol	1998	Yes
9780040	Translation efficiencies of the 5' untranslated region from representatives of the six major genotypes of hepatitis C virus using a novel bicistronic reporter assay system	Collier AJ, Tang S, Elliott RM.	J Gen Virol. 1998 Oct;79 ( Pt 10):2359-66. doi: 10.1099/0022-1317-79-10-2359.	Collier AJ	J Gen Virol	1998	Yes
9795130	Parameters influencing translational efficiency in aphthovirus IRES-based bicistronic expression vectors	López de Quinto S, Martínez-Salas E.	Gene. 1998 Sep 14;217(1-2):51-6. doi: 10.1016/s0378-1119(98)00379-5.	López de Quinto S	Gene	1998	Yes
9826551	Involvement of the 5' proximal coding sequences of hepatitis C virus with internal initiation of viral translation	Hwang LH, Hsieh CL, Yen A, Chung YL, Chen DS.	Biochem Biophys Res Commun. 1998 Nov 18;252(2):455-60. doi: 10.1006/bbrc.1998.9673.	Hwang LH	Biochem Biophys Res Commun	1998	Yes
9837801	Genetic analysis of the internal ribosome entry segment of bovine viral diarrhea virus	Chon SK, Perez DR, Donis RO.	Virology. 1998 Nov 25;251(2):370-82. doi: 10.1006/viro.1998.9425.	Chon SK	Virology	1998	Yes
9742966	The vascular endothelial growth factor mRNA contains an internal ribosome entry site	Miller DL, Dibbens JA, Damert A, Risau W, Vadas MA, Goodall GJ.	FEBS Lett. 1998 Sep 4;434(3):417-20. doi: 10.1016/s0014-5793(98)01025-4.	Miller DL	FEBS Lett	1998	Yes
9582094	Recognition of picornavirus internal ribosome entry sites within cells; influence of cellular and viral proteins	Roberts LO, Seamons RA, Belsham GJ.	RNA. 1998 May;4(5):520-9. doi: 10.1017/s1355838298971989.	Roberts LO	RNA	1998	Yes
9467968	C-Myc 5' untranslated region contains an internal ribosome entry segment	Stoneley M, Paulin FE, Le Quesne JP, Chappell SA, Willis AE.	Oncogene. 1998 Jan 22;16(3):423-8. doi: 10.1038/sj.onc.1201763.	Stoneley M	Oncogene	1998	Yes
9971819	Alterations to both the primary and predicted secondary structure of stem-loop IIIc of the hepatitis C virus 1b 5' untranslated region (5'UTR) lead to mutants severely defective in translation which cannot be complemented in trans by the wild-type 5'UTR sequence	Tang S, Collier AJ, Elliott RM.	J Virol. 1999 Mar;73(3):2359-64.	Tang S	J Virol	1999	Yes
10194768	HMG-1 stimulates estrogen response element binding by estrogen receptor from stably transfected HeLa cells	Zhang CC, Krieg S, Shapiro DJ.	Mol Endocrinol. 1999 Apr;13(4):632-43. doi: 10.1210/mend.13.4.0264.	Zhang CC	Mol Endocrinol	1999	no
10451506	Three-color flow cytometry analysis of tricistronic expression of eBFP, eGFP, and eYFP using EMCV-IRES linkages	Zhu J, Musco ML, Grace MJ.	Cytometry. 1999 Sep 1;37(1):51-9.	Zhu J	Cytometry	1999	Yes
10469664	Translation driven by an eIF4G core domain in vivo	De Gregorio E, Preiss T, Hentze MW.	EMBO J. 1999 Sep 1;18(17):4865-74. doi: 10.1093/emboj/18.17.4865.	De Gregorio E	EMBO J	1999	Yes
10510857	The use of bi-cistronic transfer vectors for the baculovirus expression system	Finkelstein Y, Faktor O, Elroy-Stein O, Levi BZ.	J Biotechnol. 1999 Sep 24;75(1):33-44. doi: 10.1016/s0168-1656(99)00131-5.	Finkelstein Y	J Biotechnol	1999	Yes
10596757	The optimal use of IRES (internal ribosome entry site) in expression vectors	Attal J, Théron MC, Houdebine LM.	Genet Anal. 1999 Nov;15(3-5):161-5. doi: 10.1016/s1050-3862(99)00021-2.	Attal J	Genet Anal	1999	Yes
10618489	Connexin43 mRNA contains a functional internal ribosome entry site	Schiavi A, Hudder A, Werner R.	FEBS Lett. 1999 Dec 31;464(3):118-22. doi: 10.1016/s0014-5793(99)01699-3.	Schiavi A	FEBS Lett	1999	Yes
10669945	Codon optimization, genetic insulation, and an rtTA reporter improve performance of the tetracycline switch	Wells KD, Foster JA, Moore K, Pursel VG, Wall RJ.	Transgenic Res. 1999 Oct;8(5):371-81. doi: 10.1023/a:1008952302539.	Wells KD	Transgenic Res	1999	No
10612680	Dicistronic Gene Expression in Developing Zebrafish	Fahrenkrug SC, Clark KJ, Dahlquist MO, Hackett PB Jr.	Mar Biotechnol (NY). 1999 Nov;1(6):552-561. doi: 10.1007/pl00011810.	Fahrenkrug SC	Mar Biotechnol (NY)	1999	No
10544089	Internal initiation of translation directed by the 5'-untranslated region of the tobamovirus subgenomic RNA I(2)	Skulachev MV, Ivanov PA, Karpova OV, Korpela T, Rodionova NP, Dorokhov YL, Atabekov JG.	Virology. 1999 Oct 10;263(1):139-54. doi: 10.1006/viro.1999.9928.	Skulachev MV	Virology	1999	No
10501485	The 5' untranslated region of GB virus B shows functional similarity to the internal ribosome entry site of hepatitis C virus	Grace K, Gartland M, Karayiannis P, McGarvey MJ, Clarke B.	J Gen Virol. 1999 Sep;80 ( Pt 9):2337-2341. doi: 10.1099/0022-1317-80-9-2337.	Grace K	J Gen Virol	1999	Yes
10343906	pIRES-CD4t, a dicistronic expression vector for MACS- or FACS-based selection of transfected cells	Gaines P, Wojchowski DM.	Biotechniques. 1999 Apr;26(4):683-8. doi: 10.2144/99264st04.	Gaines P	Biotechniques	1999	No
10611228	A novel form of DAP5 protein accumulates in apoptotic cells as a result of caspase cleavage and internal ribosome entry site-mediated translation	Henis-Korenblit S, Strumpf NL, Goldstaub D, Kimchi A.	Mol Cell Biol. 2000 Jan;20(2):496-506. doi: 10.1128/mcb.20.2.496-506.2000.	Henis-Korenblit S	Mol Cell Biol	2000	Yes
10713153	Transcription-coupled translation control of AML1/RUNX1 is mediated by cap- and internal ribosome entry site-dependent mechanisms	Pozner A, Goldenberg D, Negreanu V, Le SY, Elroy-Stein O, Levanon D, Groner Y.	Mol Cell Biol. 2000 Apr;20(7):2297-307. doi: 10.1128/mcb.20.7.2297-2307.2000.	Pozner A	Mol Cell Biol	2000	Yes
10893274	Fibroblast growth factor 2 internal ribosome entry site (IRES) activity ex vivo and in transgenic mice reveals a stringent tissue-specific regulation	Créancier L, Morello D, Mercier P, Prats AC.	J Cell Biol. 2000 Jul 10;150(1):275-81. doi: 10.1083/jcb.150.1.275.	Créancier L	J Cell Biol	2000	Yes
10931843	Analysis of a Charcot-Marie-Tooth disease mutation reveals an essential internal ribosome entry site element in the connexin-32 gene	Hudder A, Werner R.	J Biol Chem. 2000 Nov 3;275(44):34586-91. doi: 10.1074/jbc.M005199200.	Hudder A	J Biol Chem	2000	Yes
11056813	Use of an IRES bicistronic construct to trace expression of exogenously introduced mRNA in zebrafish embryos	Wang X, Wan H, Korzh V, Gong Z.	Biotechniques. 2000 Oct;29(4):814-6, 818, 820. doi: 10.2144/00294st09.	Wang X	Biotechniques	2000	No
11072029	In vivo demethylation of a MoMuLV retroviral vector expressing the herpes simplex thymidine kinase suicide gene by 5' azacytidine	Di Ianni M, Terenzi A, Di Florio S, Venditti G, Benedetti R, Santucci A, Bartoli A, Fettucciari K, Marconi P, Rossi R, Martelli MF, Tabilio A.	Stem Cells. 2000;18(6):415-21. doi: 10.1634/stemcells.18-6-415.	Di Ianni M	Stem Cells	2000	No
11090170	Internal ribosomal entry site-mediated translation initiation in equine rhinitis A virus: similarities to and differences from that of foot-and-mouth disease virus	Hinton TM, Li F, Crabb BS.	J Virol. 2000 Dec;74(24):11708-16. doi: 10.1128/jvi.74.24.11708-11716.2000.	Hinton TM	J Virol	2000	Yes
11123797	Functional characterization of the EMCV IRES in plants	Urwin P, Yi L, Martin H, Atkinson H, Gilmartin PM.	Plant J. 2000 Dec;24(5):583-9. doi: 10.1046/j.1365-313x.2000.00904.x.	Urwin P	Plant J	2000	No
11206326	Sequence and translation initiation properties of the xenopus TGFbeta5, PDGF-A, and PDGF-alpha receptor 5' untranslated regions	van der Velden AW, Los A, Voorma HO, Thomas AA.	Int J Dev Biol. 2000 Dec;44(8):851-9.	van der Velden AW	Int J Dev Biol	2000	No
11070035	Core protein-coding sequence, but not core protein, modulates the efficiency of cap-independent translation directed by the internal ribosome entry site of hepatitis C virus	Wang TH, Rijnbrand RC, Lemon SM.	J Virol. 2000 Dec;74(23):11347-58. doi: 10.1128/jvi.74.23.11347-11358.2000.	Wang TH	J Virol	2000	Yes
10938288	Demonstration of functional requirement of polypyrimidine tract-binding protein by SELEX RNA during hepatitis C virus internal ribosome entry site-mediated translation initiation	Anwar A, Ali N, Tanveer R, Siddiqui A.	J Biol Chem. 2000 Nov 3;275(44):34231-5. doi: 10.1074/jbc.M006343200.	Anwar A	J Biol Chem	2000	No
10888641	Cell type-specific enhancement of hepatitis C virus internal ribosome entry site-directed translation due to 5' nontranslated region substitutions selected during passage of virus in lymphoblastoid cells	Lerat H, Shimizu YK, Lemon SM.	J Virol. 2000 Aug;74(15):7024-31. doi: 10.1128/jvi.74.15.7024-7031.2000.	Lerat H	J Virol	2000	Yes
10733578	Translation of NRF mRNA is mediated by highly efficient internal ribosome entry	Oumard A, Hennecke M, Hauser H, Nourbakhsh M.	Mol Cell Biol. 2000 Apr;20(8):2755-9. doi: 10.1128/mcb.20.8.2755-2759.2000.	Oumard A	Mol Cell Biol	2000	Yes
10677496	A 9-nt segment of a cellular mRNA can function as an internal ribosome entry site (IRES) and when present in linked multiple copies greatly enhances IRES activity	Chappell SA, Edelman GM, Mauro VP.	Proc Natl Acad Sci U S A. 2000 Feb 15;97(4):1536-41. doi: 10.1073/pnas.97.4.1536.	Chappell SA	Proc Natl Acad Sci U S A	2000	Yes
10669736	Transient expression of cellular polypyrimidine-tract binding protein stimulates cap-independent translation directed by both picornaviral and flaviviral internal ribosome entry sites In vivo	Gosert R, Chang KH, Rijnbrand R, Yi M, Sangar DV, Lemon SM.	Mol Cell Biol. 2000 Mar;20(5):1583-95. doi: 10.1128/mcb.20.5.1583-1595.2000.	Gosert R	Mol Cell Biol	2000	No
10623739	Mutational analysis of the GB virus B internal ribosome entry site	Rijnbrand R, Abell G, Lemon SM.	J Virol. 2000 Jan;74(2):773-83. doi: 10.1128/jvi.74.2.773-783.2000.	Rijnbrand R	J Virol	2000	Yes
10611164	Cell cycle regulation of hepatitis C virus internal ribosomal entry site-directed translation	Honda M, Kaneko S, Matsushita E, Kobayashi K, Abell GA, Lemon SM.	Gastroenterology. 2000 Jan;118(1):152-62. doi: 10.1016/s0016-5085(00)70424-0.	Honda M	Gastroenterology	2000	Yes
11152508	Hepatitis C virus 3'X region interacts with human ribosomal proteins	Wood J, Frederickson RM, Fields S, Patel AH.	J Virol. 2001 Feb;75(3):1348-58. doi: 10.1128/JVI.75.3.1348-1358.2001.	Wood J	J Virol	2001	No
11160684	Mechanisms governing expression of the v-FLIP gene of Kaposi's sarcoma-associated herpesvirus	Grundhoff A, Ganem D.	J Virol. 2001 Feb;75(4):1857-63. doi: 10.1128/JVI.75.4.1857-1863.2001.	Grundhoff A	J Virol	2001	Yes
11160685	Kaposi's sarcoma-associated herpesvirus vCyclin open reading frame contains an internal ribosome entry site	Bieleski L, Talbot SJ.	J Virol. 2001 Feb;75(4):1864-9. doi: 10.1128/JVI.75.4.1864-1869.2001.	Bieleski L	J Virol	2001	Yes
11283261	Novel fluorescence-based screen to identify small synthetic internal ribosome entry site elements	Venkatesan A, Dasgupta A.	Mol Cell Biol. 2001 Apr;21(8):2826-37. doi: 10.1128/MCB.21.8.2826-2837.2001.	Venkatesan A	Mol Cell Biol	2001	Yes
11423934	Recombinant AAV vectors containing the foot and mouth disease virus 2A sequence confer efficient bicistronic gene expression in cultured cells and rat substantia nigra neurons	Furler S, Paterna JC, Weibel M, Büeler H.	Gene Ther. 2001 Jun;8(11):864-73. doi: 10.1038/sj.gt.3301469.	Furler S	Gene Ther	2001	Yes
11504870	Composition and arrangement of genes define the strength of IRES-driven translation in bicistronic mRNAs	Hennecke M, Kwissa M, Metzger K, Oumard A, Kröger A, Schirmbeck R, Reimann J, Hauser H.	Nucleic Acids Res. 2001 Aug 15;29(16):3327-34. doi: 10.1093/nar/29.16.3327.	Hennecke M	Nucleic Acids Res	2001	Yes
11509954	Rat marrow stromal cells rapidly transduced with a self-inactivating retrovirus synthesize L-DOPA in vitro	Schwarz EJ, Reger RL, Alexander GM, Class R, Azizi SA, Prockop DJ.	Gene Ther. 2001 Aug;8(16):1214-23. doi: 10.1038/sj.gt.3301517.	Schwarz EJ	Gene Ther	2001	Yes
11517261	Adenoviral brain-derived neurotrophic factor induces both neostriatal and olfactory neuronal recruitment from endogenous progenitor cells in the adult forebrain	Benraiss A, Chmielnicki E, Lerner K, Roh D, Goldman SA.	J Neurosci. 2001 Sep 1;21(17):6718-31. doi: 10.1523/JNEUROSCI.21-17-06718.2001.	Benraiss A	J Neurosci	2001	No
11520464	Analysis of type 2 immunity in vivo with a bicistronic IL-4 reporter	Mohrs M, Shinkai K, Mohrs K, Locksley RM.	Immunity. 2001 Aug;15(2):303-11. doi: 10.1016/s1074-7613(01)00186-8.	Mohrs M	Immunity	2001	No
11713272	Involvement of proteasome alpha-subunit PSMA7 in hepatitis C virus internal ribosome entry site-mediated translation	Krüger M, Beger C, Welch PJ, Barber JR, Manns MP, Wong-Staal F.	Mol Cell Biol. 2001 Dec;21(24):8357-64. doi: 10.1128/MCB.21.24.8357-8364.2001.	Krüger M	Mol Cell Biol	2001	Yes
11489899	The 5'-untranslated region of the FMR1 message facilitates translation by internal ribosome entry	Chiang PW, Carpenter LE, Hagerman PJ.	J Biol Chem. 2001 Oct 12;276(41):37916-21. doi: 10.1074/jbc.M105584200. Epub 2001 Aug 6.	Chiang PW	J Biol Chem	2001	Yes
11470798	A 5' Leader of Rbm3, a Cold Stress-induced mRNA, Mediates Internal Initiation of Translation with Increased Efficiency under Conditions of Mild Hypothermia	Chappell SA, Owens GC, Mauro VP.	J Biol Chem. 2001 Oct 5;276(40):36917-22. doi: 10.1074/jbc.M106008200. Epub 2001 Jul 24.	Chappell SA	J Biol Chem	2001	Yes
11264361	Genetic analysis of a poliovirus/hepatitis C virus chimera: new structure for domain II of the internal ribosomal entry site of hepatitis C virus	Zhao WD, Wimmer E.	J Virol. 2001 Apr;75(8):3719-30. doi: 10.1128/JVI.75.8.3719-3730.2001.	Zhao WD	J Virol	2001	No
11226315	Internal initiation of translation of five dendritically localized neuronal mRNAs	Pinkstaff JK, Chappell SA, Mauro VP, Edelman GM, Krushel LA.	Proc Natl Acad Sci U S A. 2001 Feb 27;98(5):2770-5. doi: 10.1073/pnas.051623398. Epub 2001 Feb 20.	Pinkstaff JK	Proc Natl Acad Sci U S A	2001	Yes
11171985	Transcript leader regions of two Saccharomyces cerevisiae mRNAs contain internal ribosome entry sites that function in living cells	Zhou W, Edelman GM, Mauro VP.	Proc Natl Acad Sci U S A. 2001 Feb 13;98(4):1531-6. doi: 10.1073/pnas.98.4.1531.	Zhou W	Proc Natl Acad Sci U S A	2001	No
11782927	Hepatitis C virus NS4A and NS4B proteins suppress translation in vivo	Kato J, Kato N, Yoshida H, Ono-Nita SK, Shiratori Y, Omata M.	J Med Virol. 2002 Feb;66(2):187-99. doi: 10.1002/jmv.2129.	Kato J	J Med Virol	2002	Yes
11828385	Single-step, multiple retroviral transduction of human T cells	Abad JL, Serrano F, San Román AL, Delgado R, Bernad A, González MA.	J Gene Med. 2002 Jan-Feb;4(1):27-37.	Abad JL	J Gene Med	2002	No
11829522	Transduction of human and mouse pancreatic islet cells using a bicistronic recombinant adeno-associated viral vector	Kapturczak M, Zolotukhin S, Cross J, Pileggi A, Molano RD, Jorgensen M, Byrne B, Flotte TR, Ellis T, Inverardi L, Ricordi C, Nick H, Atkinson M, Agarwal A.	Mol Ther. 2002 Feb;5(2):154-60. doi: 10.1006/mthe.2002.0522.	Kapturczak M	Mol Ther	2002	No
11849996	Ribosomal scanning on the highly structured insulin-like growth factor II-leader 1	van der Velden AW, van Nierop K, Voorma HO, Thomas AA.	Int J Biochem Cell Biol. 2002 Mar;34(3):286-97. doi: 10.1016/s1357-2725(01)00116-9.	van der Velden AW	Int J Biochem Cell Biol	2002	Yes
11853407	Autogenous translational inhibition of core protein: implication for switch from translation to RNA replication in hepatitis C virus	Zhang J, Yamada O, Yoshida H, Iwai T, Araki H.	Virology. 2002 Feb 1;293(1):141-50. doi: 10.1006/viro.2001.1270.	Zhang J	Virology	2002	Yes
12034484	Establishment and application of bicistronic classical swine fever virus genomes for foreign gene expression and complementation of E2 deletion mutants	Stettler P, Devos R, Moser C, Tratschin JD, Hofmann MA.	Virus Res. 2002 May 10;85(2):173-85. doi: 10.1016/s0168-1702(02)00044-8.	Stettler P	Virus Res	2002	No
12070138	Regulated translation of heparan sulfate N-acetylglucosamine N-deacetylase/n-sulfotransferase isozymes by structured 5'-untranslated regions and internal ribosome entry sites	Grobe K, Esko JD.	J Biol Chem. 2002 Aug 23;277(34):30699-706. doi: 10.1074/jbc.M111904200. Epub 2002 Jun 17.	Grobe K	J Biol Chem	2002	Yes
12083818	Hepatitis C virus IRES-dependent translation is insensitive to an eIF2alpha-independent mechanism of inhibition by interferon in hepatocyte cell lines	Koev G, Duncan RF, Lai MM.	Virology. 2002 Jun 5;297(2):195-202. doi: 10.1006/viro.2002.1455.	Koev G	Virology	2002	Yes
12095306	Noninvasive, repetitive, quantitative measurement of gene expression from a bicistronic message by positron emission tomography, following gene transfer with adenovirus	Liang Q, Gotts J, Satyamurthy N, Barrio J, Phelps ME, Gambhir SS, Herschman HR.	Mol Ther. 2002 Jul;6(1):73-82. doi: 10.1006/mthe.2002.0626.	Liang Q	Mol Ther	2002	No
12134250	Interferons specifically suppress the translation from the internal ribosome entry site of hepatitis C virus through a double-stranded RNA-activated protein kinase-independent pathway	Kato J, Kato N, Moriyama M, Goto T, Taniguchi H, Shiratori Y, Omata M.	J Infect Dis. 2002 Jul 15;186(2):155-63. doi: 10.1086/341467. Epub 2002 Jul 3.	Kato J	J Infect Dis	2002	Yes
12167703	The 5' untranslated region of protein kinase Cdelta directs translation by an internal ribosome entry segment that is most active in densely growing cells and during apoptosis	Morrish BC, Rumsby MG.	Mol Cell Biol. 2002 Sep;22(17):6089-99. doi: 10.1128/mcb.22.17.6089-6099.2002.	Morrish BC	Mol Cell Biol	2002	Yes
12504562	Subgenomic hepatitis C virus replicons inducing expression of a secreted enzymatic reporter protein	Yi M, Bodola F, Lemon SM.	Virology. 2002 Dec 20;304(2):197-210. doi: 10.1006/viro.2002.1652.	Yi M	Virology	2002	No
12006670	Hypoxia-inducible factor-1alpha mRNA contains an internal ribosome entry site that allows efficient translation during normoxia and hypoxia	Lang KJ, Kappel A, Goodall GJ.	Mol Biol Cell. 2002 May;13(5):1792-801. doi: 10.1091/mbc.02-02-0017.	Lang KJ	Mol Biol Cell	2002	Yes
11786977	Inhibition of internal ribosomal entry site-directed translation of HCV by recombinant IFN-alpha correlates with a reduced La protein	Shimazaki T, Honda M, Kaneko S, Kobayashi K.	Hepatology. 2002 Jan;35(1):199-208. doi: 10.1053/jhep.2002.30202.	Shimazaki T	Hepatology	2002	Yes
12532326	IRES-dependent translational control of Cbfa1/Runx2 expression	Xiao ZS, Simpson LG, Quarles LD.	J Cell Biochem. 2003 Feb 15;88(3):493-505. doi: 10.1002/jcb.10375.	Xiao ZS	J Cell Biochem	2003	Yes
12555070	Epstein-Barr virus U leader exon contains an internal ribosome entry site	Isaksson A, Berggren M, Ricksten A.	Oncogene. 2003 Jan 30;22(4):572-81. doi: 10.1038/sj.onc.1206149.	Isaksson A	Oncogene	2003	Yes
12604803	The regulation of hepatitis C virus (HCV) internal ribosome-entry site-mediated translation by HCV replicons and nonstructural proteins	He Y, Yan W, Coito C, Li Y, Gale M, Katze MG.	J Gen Virol. 2003 Mar;84(Pt 3):535-543. doi: 10.1099/vir.0.18658-0.	He Y	J Gen Virol	2003	Yes
12639307	Improved herpes simplex virus type 1 amplicon vectors for proportional coexpression of positron emission tomography marker and therapeutic genes	Jacobs AH, Winkeler A, Hartung M, Slack M, Dittmar C, Kummer C, Knoess C, Galldiks N, Vollmar S, Wienhard K, Heiss WD.	Hum Gene Ther. 2003 Feb 10;14(3):277-97. doi: 10.1089/10430340360535823.	Jacobs AH	Hum Gene Ther	2003	No
12771425	Hepatitis C virus IRES efficiency is unaffected by the genomic RNA 3'NTR even in the presence of viral structural or non-structural proteins	Imbert I, Dimitrova M, Kien F, Kieny MP, Schuster C.	J Gen Virol. 2003 Jun;84(Pt 6):1549-1557. doi: 10.1099/vir.0.18907-0.	Imbert I	J Gen Virol	2003	Yes
12788657	Lentiviral vectors with two independent internal promoters transfer high-level expression of multiple transgenes to human hematopoietic stem-progenitor cells	Yu X, Zhan X, D'Costa J, Tanavde VM, Ye Z, Peng T, Malehorn MT, Yang X, Civin CI, Cheng L.	Mol Ther. 2003 Jun;7(6):827-38. doi: 10.1016/s1525-0016(03)00104-7.	Yu X	Mol Ther	2003	No
12810919	Inhibition of the protein kinase PKR by the internal ribosome entry site of hepatitis C virus genomic RNA	Vyas J, Elia A, Clemens MJ.	RNA. 2003 Jul;9(7):858-70. doi: 10.1261/rna.5330503.	Vyas J	RNA	2003	Yes
12898525	Effect of overexpressing fibroblast growth factor 2 protein isoforms in osteoblastic ROS 17/2.8 cells	Xiao L, Liu P, Sobue T, Lichtler A, Coffin JD, Hurley MM.	J Cell Biochem. 2003 Aug 15;89(6):1291-301. doi: 10.1002/jcb.10589.	Xiao L	J Cell Biochem	2003	Yes
12902037	Cell cycle regulation of hepatitis C and encephalomyocarditis virus internal ribosome entry site-mediated translation in human embryonic kidney 293 cells	Venkatesan A, Sharma R, Dasgupta A.	Virus Res. 2003 Aug;94(2):85-95. doi: 10.1016/s0168-1702(03)00136-9.	Venkatesan A	Virus Res	2003	Yes
12902040	Functionality of the 5'- and intergenic IRES elements of cricket paralysis virus in a range of insect cell lines, and its relationship with viral activities	Masoumi A, Hanzlik TN, Christian PD.	Virus Res. 2003 Aug;94(2):113-20. doi: 10.1016/s0168-1702(03)00139-4.	Masoumi A	Virus Res	2003	Yes
12944902	Akt negatively regulates translation of the ternary complex factor Elk-1	Figueroa C, Vojtek AB.	Oncogene. 2003 Aug 28;22(36):5554-61. doi: 10.1038/sj.onc.1206496.	Figueroa C	Oncogene	2003	Yes
14645566	An internal ribosome entry site directs translation of the murine gammaherpesvirus 68 MK3 open reading frame	Coleman HM, Brierley I, Stevenson PG.	J Virol. 2003 Dec;77(24):13093-105. doi: 10.1128/jvi.77.24.13093-13105.2003.	Coleman HM	J Virol	2003	Yes
14654435	Expression of the Photorhabdus luminescens lux genes (luxA, B, C, D, and E) in Saccharomyces cerevisiae	Gupta RK, Patterson SS, Ripp S, Simpson ML, Sayler GS.	FEMS Yeast Res. 2003 Dec;4(3):305-13. doi: 10.1016/S1567-1356(03)00174-0.	Gupta RK	FEMS Yeast Res	2003	No
14592777	Enterovirus 71 contains a type I IRES element that functions when eukaryotic initiation factor eIF4G is cleaved	Thompson SR, Sarnow P.	Virology. 2003 Oct 10;315(1):259-66. doi: 10.1016/s0042-6822(03)00544-0.	Thompson SR	Virology	2003	Yes
14501007	Drug discovery targeted to the Alzheimer's APP mRNA 5'-untranslated region: the action of paroxetine and dimercaptopropanol	Payton S, Cahill CM, Randall JD, Gullans SR, Rogers JT.	J Mol Neurosci. 2003;20(3):267-75. doi: 10.1385/JMN:20:3:267.	Payton S	J Mol Neurosci	2003	No
12855588	Granulocyte-macrophage colony-stimulating factor and interleukin-3 induce cell cycle progression through the synthesis of c-Myc protein by internal ribosome entry site-mediated translation via phosphatidylinositol 3-kinase pathway in human factor-dependent leukemic cells	Kobayashi N, Saeki K, Yuo A.	Blood. 2003 Nov 1;102(9):3186-95. doi: 10.1182/blood-2003-02-0567. Epub 2003 Jul 10.	Kobayashi N	Blood	2003	Yes
12736299	Translational control of Scamper expression via a cell-specific internal ribosome entry site	De Pietri Tonelli D, Mihailovich M, Schnurbus R, Pesole G, Grohovaz F, Zacchetti D.	Nucleic Acids Res. 2003 May 15;31(10):2508-13. doi: 10.1093/nar/gkg357.	De Pietri Tonelli D	Nucleic Acids Res	2003	Yes
12702818	Long-range RNA-RNA interaction between the 5' nontranslated region and the core-coding sequences of hepatitis C virus modulates the IRES-dependent translation	Kim YK, Lee SH, Kim CS, Seol SK, Jang SK.	RNA. 2003 May;9(5):599-606. doi: 10.1261/rna.2185603.	Kim YK	RNA	2003	Yes
12682055	Distinctive properties of the 5'-untranslated region of human hsp70 mRNA	Rubtsova MP, Sizova DV, Dmitriev SE, Ivanov DS, Prassolov VS, Shatsky IN.	J Biol Chem. 2003 Jun 20;278(25):22350-6. doi: 10.1074/jbc.M303213200. Epub 2003 Apr 7.	Rubtsova MP	J Biol Chem	2003	Yes
14970395	Characterization of two distinct RNA domains that regulate translation of the Drosophila gypsy retroelement	Ronfort C, De Breyne S, Sandrin V, Darlix JL, Ohlmann T.	RNA. 2004 Mar;10(3):504-15. doi: 10.1261/rna.5185604.	Ronfort C	RNA	2004	No
15007006	Micro-positron emission tomography imaging of cardiac gene expression in rats using bicistronic adenoviral vector-mediated gene delivery	Chen IY, Wu JC, Min JJ, Sundaresan G, Lewis X, Liang Q, Herschman HR, Gambhir SS.	Circulation. 2004 Mar 23;109(11):1415-20. doi: 10.1161/01.CIR.0000121727.59564.5B. Epub 2004 Mar 8.	Chen IY	Circulation	2004	No
15289445	Hyperglycemia upregulates translation of the fibroblast growth factor 2 mRNA in mouse aorta via internal ribosome entry site	Teshima-Kondo S, Kondo K, Prado-Lourenco L, Gonzalez-Herrera IG, Rokutan K, Bayard F, Arnal JF, Prats AC.	FASEB J. 2004 Oct;18(13):1583-5. doi: 10.1096/fj.03-1118fje. Epub 2004 Aug 2.	Teshima-Kondo S	FASEB J	2004	Yes
15525606	Manipulating sorting signals to generate co-expression of somatostatin and eGFP in the regulated secretory pathway from a monocistronic construct	Davies JS, Holter JL, Knight D, Beaucourt SM, Murphy D, Carter DA, Wells T.	J Mol Endocrinol. 2004 Oct;33(2):523-32. doi: 10.1677/jme.1.01578.	Davies JS	J Mol Endocrinol	2004	No
15669107	Polypyrimidine tract-binding protein (PTB) inhibits Hepatitis C virus internal ribosome entry site (HCV IRES)-mediated translation, but does not affect HCV replication	Tischendorf JJ, Beger C, Korf M, Manns MP, Krüger M.	Arch Virol. 2004 Oct;149(10):1955-70. doi: 10.1007/s00705-004-0341-8.	Tischendorf JJ	Arch Virol	2004	Yes
15604270	Functional integrity of nuclear factor kappaB, phosphatidylinositol 3'-kinase, and mitogen-activated protein kinase signaling allows tumor necrosis factor alpha-evoked Bcl-2 expression to provoke internal ribosome entry site-dependent translation of hypoxia-inducible factor 1alpha	Zhou J, Callapina M, Goodall GJ, Brüne B.	Cancer Res. 2004 Dec 15;64(24):9041-8. doi: 10.1158/0008-5472.CAN-04-1437.	Zhou J	Cancer Res	2004	Yes
15166440	The Rhopalosiphum padi virus 5' internal ribosome entry site is functional in Spodoptera frugiperda 21 cells and in their cell-free lysates: implications for the baculovirus expression system	Royall E, Woolaway KE, Schacherl J, Kubick S, Belsham GJ, Roberts LO.	J Gen Virol. 2004 Jun;85(Pt 6):1565-1569. doi: 10.1099/vir.0.79992-0.	Royall E	J Gen Virol	2004	No
15113899	Identification of unique hepatitis C virus quasispecies in the central nervous system and comparative analysis of internal translational efficiency of brain, liver, and serum variants	Forton DM, Karayiannis P, Mahmud N, Taylor-Robinson SD, Thomas HC.	J Virol. 2004 May;78(10):5170-83. doi: 10.1128/jvi.78.10.5170-5183.2004.	Forton DM	J Virol	2004	Yes
15586251	Two haplotypes of 5' untranslated region in L-myc gene with different internal ribosome entry site activity	Kumimoto H, Yamane Y, Ishizaki K.	Int J Oncol. 2005 Jan;26(1):287-93.	Kumimoto H	Int J Oncol	2005	Yes
15629777	In vitro and in vivo translational efficiencies of the 5' untranslated region from eight genotype 2 bovine viral diarrhea virus field isolates	Topliff CL, Chon SK, Donis RO, Eskridge KM, Kelling CL.	Virology. 2005 Jan 20;331(2):349-56. doi: 10.1016/j.virol.2004.09.044.	Topliff CL	Virology	2005	No
15703059	Cap-independent translation of maize Hsp101	Dinkova TD, Zepeda H, Martínez-Salas E, Martínez LM, Nieto-Sotelo J, de Jiménez ES.	Plant J. 2005 Mar;41(5):722-31. doi: 10.1111/j.1365-313X.2005.02333.x.	Dinkova TD	Plant J	2005	No
15809490	Noninvasive monitoring of target gene expression by imaging reporter gene expression in living animals using improved bicistronic vectors	Wang Y, Iyer M, Annala AJ, Chappell S, Mauro V, Gambhir SS.	J Nucl Med. 2005 Apr;46(4):667-74.	Wang Y	J Nucl Med	2005	No
15850805	Amantadine inhibits hepatitis A virus internal ribosomal entry site-mediated translation in human hepatoma cells	Kanda T, Yokosuka O, Imazeki F, Fujiwara K, Nagao K, Saisho H.	Biochem Biophys Res Commun. 2005 Jun 3;331(2):621-9. doi: 10.1016/j.bbrc.2005.03.212.	Kanda T	Biochem Biophys Res Commun	2005	Yes
15956592	Activation of the Kaposi's sarcoma-associated herpesvirus major latency locus by the lytic switch protein RTA (ORF50)	Matsumura S, Fujita Y, Gomez E, Tanese N, Wilson AC.	J Virol. 2005 Jul;79(13):8493-505. doi: 10.1128/JVI.79.13.8493-8505.2005.	Matsumura S	J Virol	2005	No
16033975	Characterization of internal ribosomal entry sites of Triatoma virus	Czibener C, Alvarez D, Scodeller E, Gamarnik AV.	J Gen Virol. 2005 Aug;86(Pt 8):2275-2280. doi: 10.1099/vir.0.80842-0.	Czibener C	J Gen Virol	2005	Yes
16061482	The utrophin A 5'-untranslated region confers internal ribosome entry site-mediated translational control during regeneration of skeletal muscle fibers	Miura P, Thompson J, Chakkalakal JV, Holcik M, Jasmin BJ.	J Biol Chem. 2005 Sep 23;280(38):32997-3005. doi: 10.1074/jbc.M503994200. Epub 2005 Aug 1.	Miura P	J Biol Chem	2005	Yes
16129570	Analysis of full length ADAMTS6 transcript reveals alternative splicing and a role for the 5' untranslated region in translational control	Bevitt DJ, Li Z, Lindrop JL, Barker MD, Clarke MP, McKie N.	Gene. 2005 Oct 10;359:99-110. doi: 10.1016/j.gene.2005.06.011.	Bevitt DJ	Gene	2005	Yes
16177136	Spurious splicing within the XIAP 5' UTR occurs in the Rluc/Fluc but not the betagal/CAT bicistronic reporter system	Holcik M, Graber T, Lewis SM, Lefebvre CA, Lacasse E, Baird S.	RNA. 2005 Nov;11(11):1605-9. doi: 10.1261/rna.2158605. Epub 2005 Sep 21.	Holcik M	RNA	2005	Yes
15928332	UNR translation can be driven by an IRES element that is negatively regulated by polypyrimidine tract binding protein	Cornelis S, Tinton SA, Schepens B, Bruynooghe Y, Beyaert R.	Nucleic Acids Res. 2005 May 31;33(10):3095-108. doi: 10.1093/nar/gki611. Print 2005.	Cornelis S	Nucleic Acids Res	2005	Yes
15845766	A positive feedback vector for identification of nucleotide sequences that enhance translation	Zhou W, Edelman GM, Mauro VP.	Proc Natl Acad Sci U S A. 2005 May 3;102(18):6273-8. doi: 10.1073/pnas.0409892102. Epub 2005 Apr 21.	Zhou W	Proc Natl Acad Sci U S A	2005	Yes
16423876	Testosterone regulates FGF-2 expression during testis maturation by an IRES-dependent translational mechanism	Gonzalez-Herrera IG, Prado-Lourenco L, Pileur F, Conte C, Morin A, Cabon F, Prats H, Vagner S, Bayard F, Audigier S, Prats AC.	FASEB J. 2006 Mar;20(3):476-8. doi: 10.1096/fj.04-3314fje. Epub 2006 Jan 19.	Gonzalez-Herrera IG	FASEB J	2006	No
16436193	Tight regulation of transgene expression by tetracycline-dependent activator and repressor in brain	Uchida S, Sakai S, Furuichi T, Hosoda H, Toyota K, Ishii T, Kitamoto A, Sekine M, Koike K, Masushige S, Murphy G, Silva AJ, Kida S.	Genes Brain Behav. 2006 Feb;5(1):96-106. doi: 10.1111/j.1601-183X.2005.00139.x.	Uchida S	Genes Brain Behav	2006	No
16630673	Using bicistronic IL-4 reporter mice to identify IL-4 expressing cells following immunisation with aluminium adjuvant	McDonald F, Mohrs M, Brewer J.	Vaccine. 2006 Jun 29;24(26):5393-9. doi: 10.1016/j.vaccine.2006.03.049. Epub 2006 Mar 31.	McDonald F	Vaccine	2006	No
16632408	Lentiviral vectors harboring a dual-gene system allow high and homogeneous transgene expression in selected polyclonal human embryonic stem cells	Ben-Dor I, Itsykson P, Goldenberg D, Galun E, Reubinoff BE.	Mol Ther. 2006 Aug;14(2):255-67. doi: 10.1016/j.ymthe.2006.02.010. Epub 2006 Apr 24.	Ben-Dor I	Mol Ther	2006	No
16982933	An unconventional antigen translated by a novel internal ribosome entry site elicits antitumor humoral immune reactions	Xiong Z, Liu E, Yan Y, Silver RT, Yang F, Chen IH, Chen Y, Verstovsek S, Wang H, Prchal J, Yang XF.	J Immunol. 2006 Oct 1;177(7):4907-16. doi: 10.4049/jimmunol.177.7.4907.	Xiong Z	J Immunol	2006	No
16989088	Translational efficiency of EMCV IRES in bicistronic vectors is dependent upon IRES sequence and gene location	Bochkov YA, Palmenberg AC.	Biotechniques. 2006 Sep;41(3):283-4, 286, 288 passim. doi: 10.2144/000112243.	Bochkov YA	Biotechniques	2006	Yes
17023487	Different modes and potencies of translational repression by sequence-specific RNA-protein interaction at the 5'-UTR	Nie M, Htun H.	Nucleic Acids Res. 2006;34(19):5528-40. doi: 10.1093/nar/gkl584. Epub 2006 Oct 5.	Nie M	Nucleic Acids Res	2006	Yes
17030858	Cap-dependent and hepatitis C virus internal ribosome entry site-mediated translation are modulated by phosphorylation of eIF2alpha under oxidative stress	MacCallum PR, Jack SC, Egan PA, McDermott BT, Elliott RM, Chan SW.	J Gen Virol. 2006 Nov;87(Pt 11):3251-62. doi: 10.1099/vir.0.82051-0.	MacCallum PR	J Gen Virol	2006	Yes
17030876	The 5' non-translated region of Varroa destructor virus 1 (genus Iflavirus): structure prediction and IRES activity in Lymantria dispar cells	Ongus JR, Roode EC, Pleij CW, Vlak JM, van Oers MM.	J Gen Virol. 2006 Nov;87(Pt 11):3397-407. doi: 10.1099/vir.0.82122-0.	Ongus JR	J Gen Virol	2006	No
17098984	In vitro and in vivo identification of structural and sequence elements in the 5' untranslated region of Ectropis obliqua picorna-like virus required for internal initiation	Lu J, Zhang J, Wang X, Jiang H, Liu C, Hu Y.	J Gen Virol. 2006 Dec;87(Pt 12):3667-77. doi: 10.1099/vir.0.82090-0.	Lu J	J Gen Virol	2006	Yes
16775341	19S late mRNAs of simian virus 40 have an internal ribosome entry site upstream of the virion structural protein 3 coding sequence	Yu Y, Alwine JC.	J Virol. 2006 Jul;80(13):6553-8. doi: 10.1128/JVI.00517-06.	Yu Y	J Virol	2006	Yes
16767703	Expression of RUNX2 isoforms: involvement of cap-dependent and cap-independent mechanisms of translation	Elango N, Li Y, Shivshankar P, Katz MS.	J Cell Biochem. 2006 Nov 1;99(4):1108-21. doi: 10.1002/jcb.20909.	Elango N	J Cell Biochem	2006	Yes
16601206	Assessing IRES activity in the HIF-1alpha and other cellular 5' UTRs	Bert AG, Grépin R, Vadas MA, Goodall GJ.	RNA. 2006 Jun;12(6):1074-83. doi: 10.1261/rna.2320506. Epub 2006 Apr 6.	Bert AG	RNA	2006	Yes
17161420	A comparative study of different vector designs for the mammalian expression of recombinant IgG antibodies	Li J, Menzel C, Meier D, Zhang C, Dübel S, Jostock T.	J Immunol Methods. 2007 Jan 10;318(1-2):113-24. doi: 10.1016/j.jim.2006.10.010. Epub 2006 Nov 13.	Li J	J Immunol Methods	2007	Yes
17395640	The leader region of Laminin B1 mRNA confers cap-independent translation	Petz M, Kozina D, Huber H, Siwiec T, Seipelt J, Sommergruber W, Mikulits W.	Nucleic Acids Res. 2007;35(8):2473-82. doi: 10.1093/nar/gkm096. Epub 2007 Mar 29.	Petz M	Nucleic Acids Res	2007	Yes
17397859	Comparison of promoter activities for efficient expression into human B cells and haematopoietic progenitors with adenovirus Ad5/F35	Cayer MP, Drouin M, Sea SP, Forest A, Côté S, Simard C, Boyer L, Jacques A, Pineault N, Jung D.	J Immunol Methods. 2007 Apr 30;322(1-2):118-27. doi: 10.1016/j.jim.2007.02.008. Epub 2007 Mar 19.	Cayer MP	J Immunol Methods	2007	No
17554033	Hepatitis C virus internal ribosome entry site initiates protein synthesis at the authentic initiation codon in yeast	Masek T, Vopalensky V, Horvath O, Vortelova L, Feketova Z, Pospisek M.	J Gen Virol. 2007 Jul;88(Pt 7):1992-2002. doi: 10.1099/vir.0.82782-0.	Masek T	J Gen Virol	2007	No
17617641	Cap-independent translation through the p27 5'-UTR	Jiang H, Coleman J, Miskimins R, Srinivasan R, Miskimins WK.	Nucleic Acids Res. 2007;35(14):4767-78. doi: 10.1093/nar/gkm512. Epub 2007 Jul 7.	Jiang H	Nucleic Acids Res	2007	Yes
17706084	[Construction of bicistronic lentiviral vectors carrying HSV-tk and EGFP gene]	Yang J, Lu Y, Guo LH, Liu TJ, Mo XF.	Zhonghua Yan Ke Za Zhi. 2007 May;43(5):387-92.	Yang J	Zhonghua Yan Ke Za Zhi	2007	No
17855533	Selection and analysis of mutations in an encephalomyocarditis virus internal ribosome entry site that improve the efficiency of a bicistronic flavivirus construct	Orlinger KK, Kofler RM, Heinz FX, Hoenninger VM, Mandl CW.	J Virol. 2007 Nov;81(22):12619-29. doi: 10.1128/JVI.01017-07. Epub 2007 Sep 12.	Orlinger KK	J Virol	2007	Yes
17895862	Transgenic enrichment of cardiomyocytes from human embryonic stem cells	Anderson D, Self T, Mellor IR, Goh G, Hill SJ, Denning C.	Mol Ther. 2007 Nov;15(11):2027-36. doi: 10.1038/sj.mt.6300303. Epub 2007 Sep 25.	Anderson D	Mol Ther	2007	No
17951613	Analysis of IgG heavy chain to light chain ratio with mutant Encephalomyocarditis virus internal ribosome entry site	Li J, Zhang C, Jostock T, Dübel S.	Protein Eng Des Sel. 2007 Oct;20(10):491-6. doi: 10.1093/protein/gzm038. Epub 2007 Oct 20.	Li J	Protein Eng Des Sel	2007	Yes
17961115	Gene expression analysis from human immunodeficiency virus type 1 subtype C promoter and construction of bicistronic reporter vectors	Siddappa NB, Kashi VP, Venkatramanan M, Balasiddaiah A, Jayasuryan N, Mahadevan A, Desai A, Satish KS, Shankar SK, Ravi V, Ranga U.	AIDS Res Hum Retroviruses. 2007 Oct;23(10):1268-78. doi: 10.1089/aid.2006.0305.	Siddappa NB	AIDS Res Hum Retroviruses	2007	Yes
17963525	Long term expression of bicistronic vector driven by the FGF-1 IRES in mouse muscle	Allera-Moreau C, Delluc-Clavières A, Castano C, Van den Berghe L, Golzio M, Moreau M, Teissié J, Arnal JF, Prats AC.	BMC Biotechnol. 2007 Oct 28;7:74. doi: 10.1186/1472-6750-7-74.	Allera-Moreau C	BMC Biotechnol	2007	No
18053131	A new generation of pPRIG-based retroviral vectors	Albagli-Curiel O, Lécluse Y, Pognonec P, Boulukos KE, Martin P.	BMC Biotechnol. 2007 Nov 30;7:85. doi: 10.1186/1472-6750-7-85.	Albagli-Curiel O	BMC Biotechnol	2007	Yes
17616671	Incorporation of an internal ribosome entry site-dependent mechanism in arsenic-induced GADD45 alpha expression	Chang Q, Bhatia D, Zhang Y, Meighan T, Castranova V, Shi X, Chen F.	Cancer Res. 2007 Jul 1;67(13):6146-54. doi: 10.1158/0008-5472.CAN-07-0867.	Chang Q	Cancer Res	2007	Yes
17592041	NRF IRES activity is mediated by RNA binding protein JKTBP1 and a 14-nt RNA element	Reboll MR, Oumard A, Gazdag AC, Renger I, Ritter B, Schwarzer M, Hauser H, Wood M, Yamada M, Resch K, Nourbakhsh M.	RNA. 2007 Aug;13(8):1328-40. doi: 10.1261/rna.545407. Epub 2007 Jun 25.	Reboll MR	RNA	2007	Yes
17331675	Testing of internal translation initiation via dicistronic constructs in yeast is complicated by production of extraneous transcripts	Mäkeläinen KJ, Mäkinen K.	Gene. 2007 Apr 15;391(1-2):275-84. doi: 10.1016/j.gene.2007.01.010. Epub 2007 Jan 26.	Mäkeläinen KJ	Gene	2007	No
17284439	Protein kinase C regulates internal initiation of translation of the GATA-4 mRNA following vasopressin-induced hypertrophy of cardiac myocytes	Sharma A, Masri J, Jo OD, Bernath A, Martin J, Funk A, Gera J.	J Biol Chem. 2007 Mar 30;282(13):9505-9516. doi: 10.1074/jbc.M608874200. Epub 2007 Feb 6.	Sharma A	J Biol Chem	2007	Yes
17170462	The RNA2 5' leader of Blackcurrant reversion virus mediates efficient in vivo translation through an internal ribosomal entry site mechanism	Karetnikov A, Lehto K.	J Gen Virol. 2007 Jan;88(Pt 1):286-297. doi: 10.1099/vir.0.82307-0.	Karetnikov A	J Gen Virol	2007	No
17156813	Alphavirus replicon approach to promoterless analysis of IRES elements	Kamrud KI, Custer M, Dudek JM, Owens G, Alterson KD, Lee JS, Groebner JL, Smith JF.	Virology. 2007 Apr 10;360(2):376-87. doi: 10.1016/j.virol.2006.10.049. Epub 2006 Dec 6.	Kamrud KI	Virology	2007	Yes
17095505	Picornavirus internal ribosome entry site elements can stimulate translation of upstream genes	Jünemann C, Song Y, Bassili G, Goergen D, Henke J, Niepmann M.	J Biol Chem. 2007 Jan 5;282(1):132-41. doi: 10.1074/jbc.M608750200. Epub 2006 Nov 8.	Jünemann C	J Biol Chem	2007	Yes
17926035	Development of a bicistronic vector for multimodality imaging of estrogen receptor activity in a breast cancer model: preliminary application	Ottobrini L, Ciana P, Moresco R, Lecchi M, Belloli S, Martelli C, Todde S, Fazio F, Gambhir SS, Maggi A, Lucignani G.	Eur J Nucl Med Mol Imaging. 2008 Feb;35(2):365-78. doi: 10.1007/s00259-007-0578-z. Epub 2007 Oct 10.	Ottobrini L	Eur J Nucl Med Mol Imaging	2008	Yes
18366346	Cathepsin L expression is up-regulated by hypoxia in human melanoma cells: role of its 5'-untranslated region	Jean D, Rousselet N, Frade R.	Biochem J. 2008 Jul 1;413(1):125-34. doi: 10.1042/BJ20071255.	Jean D	Biochem J	2008	Yes
18452152	Alterations in RNA-binding activities of IRES-regulatory proteins as a mechanism for physiological variability and pathological dysregulation of IGF-IR translational control in human breast tumor cells	Meng Z, Jackson NL, Choi H, King PH, Emanuel PD, Blume SW.	J Cell Physiol. 2008 Oct;217(1):172-83. doi: 10.1002/jcp.21486.	Meng Z	J Cell Physiol	2008	Yes
18522747	Human IL-12 p40 as a reporter gene for high-throughput screening of engineered mouse embryonic stem cells	D'Aiuto L, Robison CS, Gigante M, Nwanegbo E, Shaffer B, Sukhwani M, Castro CA, Chaillet JR.	BMC Biotechnol. 2008 Jun 3;8:52. doi: 10.1186/1472-6750-8-52.	D'Aiuto L	BMC Biotechnol	2008	Yes
18545658	IRES-mediated translation of utrophin A is enhanced by glucocorticoid treatment in skeletal muscle cells	Miura P, Andrews M, Holcik M, Jasmin BJ.	PLoS One. 2008 Jun 11;3(6):e2309. doi: 10.1371/journal.pone.0002309.	Miura P	PLoS One	2008	Yes
18565106				Vazquez-Padron RI	FEBS J	2008	Yes
18640160	Multi-gene gateway clone design for expression of multiple heterologous genes in living cells: eukaryotic clones containing two and three ORF multi-gene cassettes expressed from a single promoter	Sasaki Y, Sone T, Yahata K, Kishine H, Hotta J, Chesnut JD, Honda T, Imamoto F.	J Biotechnol. 2008 Sep 10;136(3-4):103-12. doi: 10.1016/j.jbiotec.2008.06.007. Epub 2008 Jun 28.	Sasaki Y	J Biotechnol	2008	Yes
18954527	Amantadine as a regulator of internal ribosome entry site	Chen YJ, Zeng SJ, Hsu JT, Horng JT, Yang HM, Shih SR, Chu YT, Wu TY.	Acta Pharmacol Sin. 2008 Nov;29(11):1327-33. doi: 10.1111/j.1745-7254.2008.00876.x.	Chen YJ	Acta Pharmacol Sin	2008	Yes
18978018	Genomic determinants of the efficiency of internal ribosomal entry sites of viral and cellular origin	Kazadi K, Loeuillet C, Deutsch S, Ciuffi A, Muñoz M, Beckmann JS, Moradpour D, Antonarakis SE, Telenti A.	Nucleic Acids Res. 2008 Dec;36(21):6918-25. doi: 10.1093/nar/gkn812. Epub 2008 Oct 31.	Kazadi K	Nucleic Acids Res	2008	Yes
18758245	The intergenic spacer of the Drosophila Adh-Adhr dicistronic mRNA stimulates internal translation initiation	Ramanathan P, Guo J, Whitehead RN, Brogna S.	RNA Biol. 2008 Jul-Sep;5(3):149-56. doi: 10.4161/rna.5.3.6676. Epub 2008 Jul 26.	Ramanathan P	RNA Biol	2008	No
18326627	Splicing mediates the activity of four putative cellular internal ribosome entry sites	Baranick BT, Lemp NA, Nagashima J, Hiraoka K, Kasahara N, Logg CR.	Proc Natl Acad Sci U S A. 2008 Mar 25;105(12):4733-8. doi: 10.1073/pnas.0710650105. Epub 2008 Mar 7.	Baranick BT	Proc Natl Acad Sci U S A	2008	Yes
18267975	Improvement of reporter activity by IRES-mediated polycistronic reporter system	Bouabe H, Fässler R, Heesemann J.	Nucleic Acids Res. 2008 Mar;36(5):e28. doi: 10.1093/nar/gkm1119. Epub 2008 Feb 11.	Bouabe H	Nucleic Acids Res	2008	No
19073737	Attenuation of rabies virus replication and virulence by picornavirus internal ribosome entry site elements	Marschalek A, Finke S, Schwemmle M, Mayer D, Heimrich B, Stitz L, Conzelmann KK.	J Virol. 2009 Feb;83(4):1911-9. doi: 10.1128/JVI.02055-08. Epub 2008 Dec 10.	Marschalek A	J Virol	2009	Yes
19181744	Cap-independent translation of human SP-A 5'-UTR variants: a double-loop structure and cis-element contribution	Wang G, Guo X, Silveyra P, Kimball SR, Floros J.	Am J Physiol Lung Cell Mol Physiol. 2009 Apr;296(4):L635-47. doi: 10.1152/ajplung.90508.2008. Epub 2009 Jan 30.	Wang G	Am J Physiol Lung Cell Mol Physiol	2009	Yes
19344641	5'-Untranslated region of the tryptophan hydroxylase-2 gene harbors an asymmetric bidirectional promoter but not internal ribosome entry site in vitro	Chen GL, Miller GM.	Gene. 2009 Apr 15;435(1-2):53-62. doi: 10.1016/j.gene.2008.12.019. Epub 2009 Jan 21.	Chen GL	Gene	2009	Yes
19378113	Production of multicistronic HIV-1 based lentiviral vectors	Chinnasamy N, Shaffer J, Chinnasamy D.	Methods Mol Biol. 2009;515:137-50. doi: 10.1007/978-1-59745-559-6_9.	Chinnasamy N	Methods Mol Biol	2009	No
19419274	Highly efficient multicistronic lentiviral vectors with peptide 2A sequences	Ibrahimi A, Vande Velde G, Reumers V, Toelen J, Thiry I, Vandeputte C, Vets S, Deroose C, Bormans G, Baekelandt V, Debyser Z, Gijsbers R.	Hum Gene Ther. 2009 Aug;20(8):845-60. doi: 10.1089/hum.2008.188.	Ibrahimi A	Hum Gene Ther	2009	Yes
19428584	A cell-based bicistronic lentiviral reporter system for identification of inhibitors of the hepatitis C virus internal ribosome entry site	Lourenço S, Boni S, Furling D, Cosset FL, Cahour A.	J Virol Methods. 2009 Jun;158(1-2):152-9. doi: 10.1016/j.jviromet.2009.02.007. Epub 2009 Feb 14.	Lourenço S	J Virol Methods	2009	Yes
19441081	SF2/ASF regulates proteomic diversity by affecting the balance between translation initiation mechanisms	Blaustein M, Quadrana L, Risso G, Mata Mde L, Pelisch F, Srebrow A.	J Cell Biochem. 2009 Jul 1;107(4):826-33. doi: 10.1002/jcb.22181.	Blaustein M	J Cell Biochem	2009	Yes
19713328	The XIAP IRES activates 3' cistron expression by inducing production of monocistronic mRNA in the betagal/CAT bicistronic reporter system	Saffran HA, Smiley JR.	RNA. 2009 Nov;15(11):1980-5. doi: 10.1261/rna.1557809. Epub 2009 Aug 27.	Saffran HA	RNA	2009	Yes
19763778	Effects of hepatitis C virus envelope glycoprotein unfolded protein response activation on translation and transcription	Chan SW, Egan PA.	Arch Virol. 2009;154(10):1631-40. doi: 10.1007/s00705-009-0495-5. Epub 2009 Sep 16.	Chan SW	Arch Virol	2009	Yes
19793814	The 5' leader of the mRNA encoding the marek's disease virus serotype 1 pp14 protein contains an intronic internal ribosome entry site with allosteric properties	Tahiri-Alaoui A, Matsuda D, Xu H, Panagiotis P, Burman L, Lambeth LS, Petherbridge L, James W, Mauro V, Nair V.	J Virol. 2009 Dec;83(24):12769-78. doi: 10.1128/JVI.01010-09. Epub 2009 Sep 30.	Tahiri-Alaoui A	J Virol	2009	Yes
19671151	Mechanism of HIV-1 Tat RNA translation and its activation by the Tat protein	Charnay N, Ivanyi-Nagy R, Soto-Rifo R, Ohlmann T, López-Lastra M, Darlix JL.	Retrovirology. 2009 Aug 11;6:74. doi: 10.1186/1742-4690-6-74.	Charnay N	Retrovirology	2009	Yes
19654240	The human insulin receptor mRNA contains a functional internal ribosome entry segment	Spriggs KA, Cobbold LC, Ridley SH, Coldwell M, Bottley A, Bushell M, Willis AE, Siddle K.	Nucleic Acids Res. 2009 Sep;37(17):5881-93. doi: 10.1093/nar/gkp623. Epub 2009 Aug 4.	Spriggs KA	Nucleic Acids Res	2009	Yes
19647515	Translation initiation from the ribosomal A site or the P site, dependent on the conformation of RNA pseudoknot I in dicistrovirus RNAs	Kamoshita N, Nomoto A, RajBhandary UL.	Mol Cell. 2009 Jul 31;35(2):181-90. doi: 10.1016/j.molcel.2009.05.024.	Kamoshita N	Mol Cell	2009	Yes
19299549	Translation initiation factors are not required for Dicistroviridae IRES function in vivo	Deniz N, Lenarcic EM, Landry DM, Thompson SR.	RNA. 2009 May;15(5):932-46. doi: 10.1261/rna.1315109. Epub 2009 Mar 19.	Deniz N	RNA	2009	No
19094986	Development of lead hammerhead ribozyme candidates against human rod opsin mRNA for retinal degeneration therapy	Abdelmaksoud HE, Yau EH, Zuker M, Sullivan JM.	Exp Eye Res. 2009 May;88(5):859-79. doi: 10.1016/j.exer.2008.11.018. Epub 2008 Dec 6.	Abdelmaksoud HE	Exp Eye Res	2009	No
19889724	The 5'-untranslated region of the mouse mammary tumor virus mRNA exhibits cap-independent translation initiation	Vallejos M, Ramdohr P, Valiente-Echeverría F, Tapia K, Rodriguez FE, Lowy F, Huidobro-Toro JP, Dangerfield JA, López-Lastra M.	Nucleic Acids Res. 2010 Jan;38(2):618-32. doi: 10.1093/nar/gkp890. Epub 2009 Nov 4.	Vallejos M	Nucleic Acids Res	2010	Yes
20053670	The utrophin A 5'-UTR drives cap-independent translation exclusively in skeletal muscles of transgenic mice and interacts with eEF1A2	Miura P, Coriati A, Bélanger G, De Repentigny Y, Lee J, Kothary R, Holcik M, Jasmin BJ.	Hum Mol Genet. 2010 Apr 1;19(7):1211-20. doi: 10.1093/hmg/ddp591. Epub 2010 Jan 6.	Miura P	Hum Mol Genet	2010	Yes
20357089	Evidence for translational regulation by the herpes simplex virus virion host shutoff protein	Saffran HA, Read GS, Smiley JR.	J Virol. 2010 Jun;84(12):6041-9. doi: 10.1128/JVI.01819-09. Epub 2010 Mar 31.	Saffran HA	J Virol	2010	Yes
20561355	Internal ribosomal entry-site activities of clinical isolate-derived hepatitis A virus and inhibitory effects of amantadine	Kanda T, Imazeki F, Nakamoto S, Okitsu K, Fujiwara K, Yokosuka O.	Hepatol Res. 2010 Apr 1;40(4):415-23. doi: 10.1111/j.1872-034X.2010.00617.x. Epub 2010 Mar 29.	Kanda T	Hepatol Res	2010	Yes
20576611	Alternative ways to think about cellular internal ribosome entry	Gilbert WV.	J Biol Chem. 2010 Sep 17;285(38):29033-8. doi: 10.1074/jbc.R110.150532. Epub 2010 Jun 24.	Gilbert WV	J Biol Chem	2010	No
20592073	Stress-inducible alternative translation initiation of human cytomegalovirus latency protein pUL138	Grainger L, Cicchini L, Rak M, Petrucelli A, Fitzgerald KD, Semler BL, Goodrum F.	J Virol. 2010 Sep;84(18):9472-86. doi: 10.1128/JVI.00855-10. Epub 2010 Jun 30.	Grainger L	J Virol	2010	Yes
21179567	A fluorescence reporter model defines "Tip-DCs" as the cellular source of interferon β in murine listeriosis	Dresing P, Borkens S, Kocur M, Kropp S, Scheu S.	PLoS One. 2010 Dec 16;5(12):e15567. doi: 10.1371/journal.pone.0015567.	Dresing P	PLoS One	2010	No
20513236	Translational control of the sterol-regulatory transcription factor SREBP-1 mRNA in response to serum starvation or ER stress is mediated by an internal ribosome entry site	Damiano F, Alemanno S, Gnoni GV, Siculella L.	Biochem J. 2010 Aug 1;429(3):603-12. doi: 10.1042/BJ20091827.	Damiano F	Biochem J	2010	Yes
21360055	Translational regulation of HIV-1 replication by HIV-1 Rev cellular cofactors Sam68, eIF5A, hRIP, and DDX3	Liu J, Henao-Mejia J, Liu H, Zhao Y, He JJ.	J Neuroimmune Pharmacol. 2011 Jun;6(2):308-21. doi: 10.1007/s11481-011-9265-8. Epub 2011 Mar 1.	Liu J	J Neuroimmune Pharmacol	2011	No
21368899	In vitro and in vivo comparison of viral and cellular internal ribosome entry sites for bicistronic vector expression	Licursi M, Christian SL, Pongnopparat T, Hirasawa K.	Gene Ther. 2011 Jun;18(6):631-6. doi: 10.1038/gt.2011.11. Epub 2011 Mar 3.	Licursi M	Gene Ther	2011	Yes
21710641	Flow cytometric assay using two fluorescent proteins for the function of the internal ribosome entry site of hepatitis C virus	Shi G, Yagyu F, Shimizu Y, Shimizu K, Oshima M, Iwamoto A, Gao B, Liu W, Gao GF, Kitamura Y.	Cytometry A. 2011 Aug;79(8):653-60. doi: 10.1002/cyto.a.21094. Epub 2011 Jun 27.	Shi G	Cytometry A	2011	Yes
21806556	Vectors bicistronically linking a gene of interest to the SV40 large T antigen in combination with the SV40 origin of replication enhance transient protein expression and luciferase reporter activity	Mahon MJ.	Biotechniques. 2011 Aug;51(2):119-28. doi: 10.2144/000113720.	Mahon MJ	Biotechniques	2011	Yes
22174690	SARS coronavirus nsp1 protein induces template-dependent endonucleolytic cleavage of mRNAs: viral mRNAs are resistant to nsp1-induced RNA cleavage	Huang C, Lokugamage KG, Rozovics JM, Narayanan K, Semler BL, Makino S.	PLoS Pathog. 2011 Dec;7(12):e1002433. doi: 10.1371/journal.ppat.1002433. Epub 2011 Dec 8.	Huang C	PLoS Pathog	2011	No
21454539	Phosphomimetic substitution of heterogeneous nuclear ribonucleoprotein A1 at serine 199 abolishes AKT-dependent internal ribosome entry site-transacting factor (ITAF) function via effects on strand annealing and results in mammalian target of rapamycin complex 1 (mTORC1) inhibitor sensitivity	Martin J, Masri J, Cloninger C, Holmes B, Artinian N, Funk A, Ruegg T, Anderson L, Bashir T, Bernath A, Lichtenstein A, Gera J.	J Biol Chem. 2011 May 6;286(18):16402-13. doi: 10.1074/jbc.M110.205096. Epub 2011 Mar 16.	Martin J	J Biol Chem	2011	Yes
21896617	La enhances IRES-mediated translation of laminin B1 during malignant epithelial to mesenchymal transition	Petz M, Them N, Huber H, Beug H, Mikulits W.	Nucleic Acids Res. 2012 Jan;40(1):290-302. doi: 10.1093/nar/gkr717. Epub 2011 Sep 6.	Petz M	Nucleic Acids Res	2012	Yes
22302880	Promotion of viral internal ribosomal entry site-mediated translation under amino acid starvation	Licursi M, Komatsu Y, Pongnopparat T, Hirasawa K.	J Gen Virol. 2012 May;93(Pt 5):951-962. doi: 10.1099/vir.0.040386-0. Epub 2012 Feb 1.	Licursi M	J Gen Virol	2012	Yes
22363779	ER-alpha-cDNA as part of a bicistronic transcript gives rise to high frequency, long term, receptor expressing cell clones	Shenfeld M, Hachmo Y, Frenkel M, Dafni N, Boettcher M, Hoheisel JD, Dotan I, Canaani D.	PLoS One. 2012;7(2):e31977. doi: 10.1371/journal.pone.0031977. Epub 2012 Feb 20.	Shenfeld M	PLoS One	2012	Yes
22401550	Construction of a bicistronic vector for the co-expression of two genes in Caenorhabditis elegans using a newly identified IRES	Li D, Wang M.	Biotechniques. 2012 Mar;52(3):173-6. doi: 10.2144/000113821.	Li D	Biotechniques	2012	No
22476262	Detection of an internal translation activity in the 5' region of Bombyx mori infectious flacherie virus	Li M, Man N, Qiu H, Cai S, He X, He X, Lu X.	Appl Microbiol Biotechnol. 2012 Aug;95(3):697-705. doi: 10.1007/s00253-012-3996-1. Epub 2012 Apr 4.	Li M	Appl Microbiol Biotechnol	2012	Yes
22484916	In vivo imaging of colorectal cancer growth and metastasis by targeting MACC1 with shRNA in xenografted mice	Pichorner A, Sack U, Kobelt D, Kelch I, Arlt F, Smith J, Walther W, Schlag PM, Stein U.	Clin Exp Metastasis. 2012 Aug;29(6):573-83. doi: 10.1007/s10585-012-9472-6. Epub 2012 Apr 7.	Pichorner A	Clin Exp Metastasis	2012	Yes
22493486	GPR41 gene expression is mediated by internal ribosome entry site (IRES)-dependent translation of bicistronic mRNA encoding GPR40 and GPR41 proteins	Bahar Halpern K, Veprik A, Rubins N, Naaman O, Walker MD.	J Biol Chem. 2012 Jun 8;287(24):20154-63. doi: 10.1074/jbc.M112.358887. Epub 2012 Apr 9.	Bahar Halpern K	J Biol Chem	2012	Yes
22634302	Regulation of hepatitis C virus translation initiation by iron: role of eIF3 and La protein	Wang Q, Liu Y, An D, Diao H, Xu W, He X, Sun R, Wei L, Li L.	Virus Res. 2012 Aug;167(2):302-9. doi: 10.1016/j.virusres.2012.05.014. Epub 2012 May 24.	Wang Q	Virus Res	2012	Yes
22728068	pLR: a lentiviral backbone series to stable transduction of bicistronic genes and exchange of promoters	Vargas JE, Salton G, Sodré de Castro Laino A, Pires TD, Bonamino M, Lenz G, Delgado-Cañedo A.	Plasmid. 2012 Nov;68(3):179-85. doi: 10.1016/j.plasmid.2012.06.001. Epub 2012 Jun 20.	Vargas JE	Plasmid	2012	Yes
22911708	Localized IRES-dependent translation of ER chaperone protein mRNA in sensory axons	Pacheco A, Twiss JL.	PLoS One. 2012;7(7):e40788. doi: 10.1371/journal.pone.0040788. Epub 2012 Jul 24.	Pacheco A	PLoS One	2012	Yes
22915601	IRES-dependent translation of egr2 is induced under inflammatory conditions	Rübsamen D, Blees JS, Schulz K, Döring C, Hansmann ML, Heide H, Weigert A, Schmid T, Brüne B.	RNA. 2012 Oct;18(10):1910-20. doi: 10.1261/rna.033019.112. Epub 2012 Aug 22.	Rübsamen D	RNA	2012	Yes
23035851	Interleukin-29 suppresses hepatitis A and C viral internal ribosomal entry site-mediated translation	Kanda T, Wu S, Kiyohara T, Nakamoto S, Jiang X, Miyamura T, Imazeki F, Ishii K, Wakita T, Yokosuka O.	Viral Immunol. 2012 Oct;25(5):379-86. doi: 10.1089/vim.2012.0021.	Kanda T	Viral Immunol	2012	Yes
23076521	Problems encountered in bicistronic IRES-GFP expression vectors employed in functional analyses of GC-induced genes	Mansha M, Wasim M, Ploner C, Hussain A, Latif AA, Tariq M, Kofler A.	Mol Biol Rep. 2012 Dec;39(12):10227-34. doi: 10.1007/s11033-012-1898-z. Epub 2012 Oct 18.	Mansha M	Mol Biol Rep	2012	Yes
23276558	Effects of curcumin and demethoxycurcumin on amyloid-β precursor and tau proteins through the internal ribosome entry sites: a potential therapeutic for Alzheimer's disease	Villaflores OB, Chen YJ, Chen CP, Yeh JM, Wu TY.	Taiwan J Obstet Gynecol. 2012 Dec;51(4):554-64. doi: 10.1016/j.tjog.2012.09.010.	Villaflores OB	Taiwan J Obstet Gynecol	2012	Yes
22674994	Modulation of translation initiation efficiency in classical swine fever virus	Friis MB, Rasmussen TB, Belsham GJ.	J Virol. 2012 Aug;86(16):8681-92. doi: 10.1128/JVI.00346-12. Epub 2012 Jun 6.	Friis MB	J Virol	2012	Yes
22618870	Cryptic transcripts from a ubiquitous plasmid origin of replication confound tests for cis-regulatory function	Lemp NA, Hiraoka K, Kasahara N, Logg CR.	Nucleic Acids Res. 2012 Aug;40(15):7280-90. doi: 10.1093/nar/gks451. Epub 2012 May 22.	Lemp NA	Nucleic Acids Res	2012	Yes
22328780	Different mechanisms preserve translation of programmed cell death 8 and JunB in virus-infected endothelial cells	Jiang H, Schwertz H, Schmid DI, Jones BB, Kriesel J, Martinez ML, Weyrich AS, Zimmerman GA, Kraiss LW.	Arterioscler Thromb Vasc Biol. 2012 Apr;32(4):997-1004. doi: 10.1161/ATVBAHA.112.245324. Epub 2012 Feb 9.	Jiang H	Arterioscler Thromb Vasc Biol	2012	Yes
22286182	Internal ribosome entry site mediates protein synthesis in yeast Pichia pastoris	Liang S, Lin Y, Li C, Ye Y.	Biotechnol Lett. 2012 May;34(5):957-64. doi: 10.1007/s10529-012-0862-2.	Liang S	Biotechnol Lett	2012	No
23027126	Effect of a natural mutation in the 5' untranslated region on the translational control of p53 mRNA	Khan D, Sharathchandra A, Ponnuswamy A, Grover R, Das S.	Oncogene. 2013 Aug 29;32(35):4148-59. doi: 10.1038/onc.2012.422. Epub 2012 Oct 1.	Khan D	Oncogene	2013	Yes
23469197	Nicotinic receptor alpha7 expression identifies a novel hematopoietic progenitor lineage	Gahring LC, Enioutina EY, Myers EJ, Spangrude GJ, Efimova OV, Kelley TW, Tvrdik P, Capecchi MR, Rogers SW.	PLoS One. 2013;8(3):e57481. doi: 10.1371/journal.pone.0057481. Epub 2013 Mar 1.	Gahring LC	PLoS One	2013	No
23589756	Replication-competent infectious hepatitis B virus vectors carrying substantially sized transgenes by redesigned viral polymerase translation	Wang Z, Wu L, Cheng X, Liu S, Li B, Li H, Kang F, Wang J, Xia H, Ping C, Nassal M, Sun D.	PLoS One. 2013 Apr 2;8(4):e60306. doi: 10.1371/journal.pone.0060306. Print 2013.	Wang Z	PLoS One	2013	Yes
23661682	Cell type specificity and structural determinants of IRES activity from the 5' leaders of different HIV-1 transcripts	Plank TD, Whitehurst JT, Kieft JS.	Nucleic Acids Res. 2013 Jul;41(13):6698-714. doi: 10.1093/nar/gkt358. Epub 2013 May 9.	Plank TD	Nucleic Acids Res	2013	Yes
23861017	Expression of chicken parvovirus VP2 in chicken embryo fibroblasts requires codon optimization for production of naked DNA and vectored meleagrid herpesvirus type 1 vaccines	Spatz SJ, Volkening JD, Mullis R, Li F, Mercado J, Zsak L.	Virus Genes. 2013 Oct;47(2):259-67. doi: 10.1007/s11262-013-0944-9. Epub 2013 Jul 17.	Spatz SJ	Virus Genes	2013	Yes
24019950	Characterization of the role of eIF4G in stimulating cap- and IRES-dependent translation in aplysia neurons	Dyer J, Sossin WS.	PLoS One. 2013 Sep 3;8(9):e74085. doi: 10.1371/journal.pone.0074085. eCollection 2013.	Dyer J	PLoS One	2013	No
24086473	The melanoma antigens MELOE-1 and MELOE-2 are translated from a bona fide polycistronic mRNA containing functional IRES sequences	Carbonnelle D, Vignard V, Sehedic D, Moreau-Aubry A, Florenceau L, Charpentier M, Mikulits W, Labarriere N, Lang F.	PLoS One. 2013 Sep 25;8(9):e75233. doi: 10.1371/journal.pone.0075233. eCollection 2013.	Carbonnelle D	PLoS One	2013	Yes
26824017	IRES-mediated translation of the pro-apoptotic Bcl2 family member PUMA	Shaltouki A, Harford TJ, Komar AA, Weyman CM.	Translation (Austin). 2013 Apr 1;1(1):e24391. doi: 10.4161/trla.24391. eCollection 2013.	Shaltouki A	Translation (Austin)	2013	Yes
23318444	The translation initiation factor DAP5 promotes IRES-driven translation of p53 mRNA	Weingarten-Gabbay S, Khan D, Liberman N, Yoffe Y, Bialik S, Das S, Oren M, Kimchi A.	Oncogene. 2014 Jan 30;33(5):611-8. doi: 10.1038/onc.2012.626. Epub 2013 Jan 14.	Weingarten-Gabbay S	Oncogene	2014	Yes
24416388	Inflammatory conditions induce IRES-dependent translation of cyp24a1	Rübsamen D, Kunze MM, Buderus V, Brauß TF, Bajer MM, Brüne B, Schmid T.	PLoS One. 2014 Jan 8;9(1):e85314. doi: 10.1371/journal.pone.0085314. eCollection 2014.	Rübsamen D	PLoS One	2014	Yes
24780699	IRES-incorporated lactococcal bicistronic vector for target gene expression in a eukaryotic system	Abdul Mutalib NE, Mat Isa N, Alitheen NB, Song AA, Rahim RA.	Plasmid. 2014 May;73:26-33. doi: 10.1016/j.plasmid.2014.04.003. Epub 2014 Apr 26.	Abdul Mutalib NE	Plasmid	2014	No
25089704	Switch from cap- to factorless IRES-dependent 0 and +1 frame translation during cellular stress and dicistrovirus infection	Wang QS, Jan E.	PLoS One. 2014 Aug 4;9(8):e103601. doi: 10.1371/journal.pone.0103601. eCollection 2014.	Wang QS	PLoS One	2014	Yes
25217797	Construction of bicistronic lentiviral vectors for tracking the expression of CDNF in transduced cells	Fernández A, Guzmán S, Cruz Y, Zamorano P.	Plasmid. 2014 Nov;76:15-23. doi: 10.1016/j.plasmid.2014.09.001. Epub 2014 Sep 10.	Fernández A	Plasmid	2014	Yes
25251389	Maintenance of Pdx1 mRNA translation in islet β-cells during the unfolded protein response	Templin AT, Maier B, Tersey SA, Hatanaka M, Mirmira RG.	Mol Endocrinol. 2014 Nov;28(11):1820-30. doi: 10.1210/me.2014-1157. Epub 2014 Sep 24.	Templin AT	Mol Endocrinol	2014	Yes
25486356	Fucci2a: a bicistronic cell cycle reporter that allows Cre mediated tissue specific expression in mice	Mort RL, Ford MJ, Sakaue-Sawano A, Lindstrom NO, Casadio A, Douglas AT, Keighren MA, Hohenstein P, Miyawaki A, Jackson IJ.	Cell Cycle. 2014;13(17):2681-96. doi: 10.4161/15384101.2015.945381.	Mort RL	Cell Cycle	2014	No
25502183	UMG Lenti: novel lentiviral vectors for efficient transgene- and reporter gene expression in human early hematopoietic progenitors	Chiarella E, Carrà G, Scicchitano S, Codispoti B, Mega T, Lupia M, Pelaggi D, Marafioti MG, Aloisio A, Giordano M, Nappo G, Spoleti CB, Grillone T, Giovannone ED, Spina R, Bernaudo F, Moore MA, Bond HM, Mesuraca M, Morrone G.	PLoS One. 2014 Dec 12;9(12):e114795. doi: 10.1371/journal.pone.0114795. eCollection 2014.	Chiarella E	PLoS One	2014	No
25561795	Tricistronic hepatitis C virus subgenomic replicon expressing double transgenes	Cheng X, Gao XC, Wang JP, Yang XY, Wang Y, Li BS, Kang FB, Li HJ, Nan YM, Sun DX.	World J Gastroenterol. 2014 Dec 28;20(48):18284-95. doi: 10.3748/wjg.v20.i48.18284.	Cheng X	World J Gastroenterol	2014	Yes
25055910	Mapping of internal ribosome entry sites (IRES)	Mehrtens S, Reboll MR.	Methods Mol Biol. 2014;1182:179-85. doi: 10.1007/978-1-4939-1062-5_15.	Mehrtens S	Methods Mol Biol	2014	No
25721046	Reversible induction of translational isoforms of p53 in glucose deprivation	Khan D, Katoch A, Das A, Sharathchandra A, Lal R, Roy P, Das S, Chattopadhyay S, Das S.	Cell Death Differ. 2015 Jul;22(7):1203-18. doi: 10.1038/cdd.2014.220. Epub 2015 Feb 27.	Khan D	Cell Death Differ	2015	Yes
25773498	Magnesium lithospermate B and rosmarinic acid, two compounds present in Salvia miltiorrhiza, have potent antiviral activity against enterovirus 71 infections	Chung YC, Hsieh FC, Lin YJ, Wu TY, Lin CW, Lin CT, Tang NY, Jinn TR.	Eur J Pharmacol. 2015 May 15;755:127-33. doi: 10.1016/j.ejphar.2015.02.046. Epub 2015 Mar 13.	Chung YC	Eur J Pharmacol	2015	Yes
25951166	Promotion of Viral IRES-Mediated Translation Initiation under Mild Hypothermia	Licursi M, Carmona-Martinez RA, Razavi S, Hirasawa K.	PLoS One. 2015 May 7;10(5):e0126174. doi: 10.1371/journal.pone.0126174. eCollection 2015.	Licursi M	PLoS One	2015	Yes
26144883	Internal Ribosome Entry Site-Based Bicistronic In Situ Reporter Assays for Discovery of Transcription-Targeted Lead Compounds	Lang L, Ding HF, Chen X, Sun SY, Liu G, Yan C.	Chem Biol. 2015 Jul 23;22(7):957-64. doi: 10.1016/j.chembiol.2015.06.009. Epub 2015 Jul 2.	Lang L	Chem Biol	2015	Yes
26177060	Small molecule inhibitors of IRES-mediated translation	Vaklavas C, Meng Z, Choi H, Grizzle WE, Zinn KR, Blume SW.	Cancer Biol Ther. 2015;16(10):1471-85. doi: 10.1080/15384047.2015.1071729. Epub 2015 Jul 15.	Vaklavas C	Cancer Biol Ther	2015	Yes
26187069	The 5'-UTR of DDB2 harbors an IRES element and upregulates translation during stress conditions	Dai W, Ma W, Li Q, Tao Y, Ding P, Zhu R, Jin J.	Gene. 2015 Nov 15;573(1):57-63. doi: 10.1016/j.gene.2015.07.032. Epub 2015 Jul 15.	Dai W	Gene	2015	Yes
26498684	The 5'-untranslated region of p16INK4a melanoma tumor suppressor acts as a cellular IRES, controlling mRNA translation under hypoxia through YBX1 binding	Bisio A, Latorre E, Andreotti V, Bressac-de Paillerets B, Harland M, Scarra GB, Ghiorzo P, Spitale RC, Provenzani A, Inga A.	Oncotarget. 2015 Nov 24;6(37):39980-94. doi: 10.18632/oncotarget.5387.	Bisio A	Oncotarget	2015	Yes
25583496	Translation initiation mediated by RNA looping	Paek KY, Hong KY, Ryu I, Park SM, Keum SJ, Kwon OS, Jang SK.	Proc Natl Acad Sci U S A. 2015 Jan 27;112(4):1041-6. doi: 10.1073/pnas.1416883112. Epub 2015 Jan 12.	Paek KY	Proc Natl Acad Sci U S A	2015	No
26581427	The CDKN2A/p16(INK) (4a) 5'UTR sequence and translational regulation: impact of novel variants predisposing to melanoma	Andreotti V, Bisio A, Bressac-de Paillerets B, Harland M, Cabaret O, Newton-Bishop J, Pastorino L, Bruno W, Bertorelli R, De Sanctis V, Provenzani A, Menin C, Fronza G, Queirolo P, Spitale RC, Bianchi-Scarrà G, Inga A, Ghiorzo P.	Pigment Cell Melanoma Res. 2016 Mar;29(2):210-21. doi: 10.1111/pcmr.12444. Epub 2015 Dec 17.	Andreotti V	Pigment Cell Melanoma Res	2016	Yes
27036295	IRES-mediated translation of foot-and-mouth disease virus (FMDV) in cultured cells derived from FMDV-susceptible and -insusceptible animals	Kanda T, Ozawa M, Tsukiyama-Kohara K.	BMC Vet Res. 2016 Mar 31;12:66. doi: 10.1186/s12917-016-0694-8.	Kanda T	BMC Vet Res	2016	Yes
27297902	Internal Initiation of Translation of mRNA in the Methylotrophic Yeast Hansenula polymorpha	Mardanova ES, Beletsky AV, Ravin NV.	Biochemistry (Mosc). 2016 May;81(5):521-9. doi: 10.1134/S0006297916050096.	Mardanova ES	Biochemistry (Mosc)	2016	No
27323707	Foot-and-mouth disease virus genome replication is unaffected by inhibition of type III phosphatidylinositol-4-kinases	Loundras EA, Herod MR, Harris M, Stonehouse NJ.	J Gen Virol. 2016 Sep;97(9):2221-2230. doi: 10.1099/jgv.0.000527. Epub 2016 Jun 20.	Loundras EA	J Gen Virol	2016	Yes
27436793	Hydrogen peroxide induces La cytoplasmic shuttling and increases hepatitis C virus internal ribosome entry site-dependent translation	Chan SW.	J Gen Virol. 2016 Sep;97(9):2301-2315. doi: 10.1099/jgv.0.000556. Epub 2016 Jul 18.	Chan SW	J Gen Virol	2016	Yes
27442807	Toward a systematic understanding of translational regulatory elements in human and viruses	Weingarten-Gabbay S, Segal E.	RNA Biol. 2016 Oct 2;13(10):927-933. doi: 10.1080/15476286.2016.1212802. Epub 2016 Jul 21.	Weingarten-Gabbay S	RNA Biol	2016	No
27265464	Effect of the nucleotides surrounding the start codon on the translation of foot-and-mouth disease virus RNA	Ma XX, Feng YP, Gu YX, Zhou JH, Ma ZR.	Acta Virol. 2016 Jun;60(2):151-5. doi: 10.4149/av_2016_02_151.	Ma XX	Acta Virol	2016	Yes
27233447	A cellular high-throughput screening approach for therapeutic trans-cleaving ribozymes and RNAi against arbitrary mRNA disease targets	Yau EH, Butler MC, Sullivan JM.	Exp Eye Res. 2016 Oct;151:236-55. doi: 10.1016/j.exer.2016.05.020. Epub 2016 May 25.	Yau EH	Exp Eye Res	2016	No
28492549	Enhanced neuroprotective efficacy of bone marrow mesenchymal stem cells co-overexpressing BDNF and VEGF in a rat model of cardiac arrest-induced global cerebral ischemia	Zhou L, Lin Q, Wang P, Yao L, Leong K, Tan Z, Huang Z.	Cell Death Dis. 2017 May 11;8(5):e2774. doi: 10.1038/cddis.2017.184.	Zhou L	Cell Death Dis	2017	No
28713922	Selection of an optimal promoter for gene transfer in normal B cells	Winiarska M, Nowis D, Firczuk M, Zagozdzon A, Gabrysiak M, Sadowski R, Barankiewicz J, Dwojak M, Golab J.	Mol Med Rep. 2017 Sep;16(3):3041-3048. doi: 10.3892/mmr.2017.6974. Epub 2017 Jul 14.	Winiarska M	Mol Med Rep	2017	No
28743463	Study of RNA-A Initiation Translation of The Infectious Pancreatic Necrosis Virus	Rivas-Aravena A, Muñoz P, Jorquera P, Diaz A, Reinoso C, González-Catrilelbún S, Sandino AM.	Virus Res. 2017 Aug 15;240:121-129. doi: 10.1016/j.virusres.2017.07.014. Epub 2017 Jul 23.	Rivas-Aravena A	Virus Res	2017	Yes
29342112	Useful Bicistronic Reporter System for Studying Poly(A) Site-Defining cis Elements and Regulation of Alternative Polyadenylation	Deng Z, Zhang S, Gu S, Ni X, Zeng W, Li X.	Int J Mol Sci. 2018 Jan 17;19(1):279. doi: 10.3390/ijms19010279.	Deng Z	Int J Mol Sci	2018	Yes
29559577	First Evidence for Internal Ribosomal Entry Sites in Diverse Fungal Virus Genomes	Chiba S, Jamal A, Suzuki N.	mBio. 2018 Mar 20;9(2):e02350-17. doi: 10.1128/mBio.02350-17.	Chiba S	mBio	2018	No
29719611	Inhibition of IRES-dependent translation of caspase-2 by HuR confers chemotherapeutic drug resistance in colon carcinoma cells	Badawi A, Biyanee A, Nasrullah U, Winslow S, Schmid T, Pfeilschifter J, Eberhardt W.	Oncotarget. 2018 Apr 6;9(26):18367-18385. doi: 10.18632/oncotarget.24840. eCollection 2018 Apr 6.	Badawi A	Oncotarget	2018	Yes
29343429	Translational control of human acetyl-CoA carboxylase 1 mRNA is mediated by an internal ribosome entry site in response to ER stress, serum deprivation or hypoxia mimetic CoCl(2)	Damiano F, Testini M, Tocci R, Gnoni GV, Siculella L.	Biochim Biophys Acta Mol Cell Biol Lipids. 2018 Apr;1863(4):388-398. doi: 10.1016/j.bbalip.2018.01.006. Epub 2018 Jan 16.	Damiano F	Biochim Biophys Acta Mol Cell Biol Lipids	2018	Yes
31085809	Real-Time Temporal Dynamics of Bicistronic Expression Mediated by Internal Ribosome Entry Site and 2A Cleaving Sequence	Lee S, Kim JA, Kim HD, Chung S, Kim K, Choe HK.	Mol Cells. 2019 May 31;42(5):418-425. doi: 10.14348/molcells.2019.2427.	Lee S	Mol Cells	2019	Yes
31367998	Silencing of the foot-and-mouth disease virus internal ribosomal entry site by targeting relatively conserved region among serotypes	Matsui T, Handa Y, Kanda T, Tsukiyama-Kohara K.	Virus Genes. 2019 Dec;55(6):786-794. doi: 10.1007/s11262-019-01696-6. Epub 2019 Jul 31.	Matsui T	Virus Genes	2019	Yes
31387452	Alternatively spliced variants of the 5'-UTR of the ARPC2 mRNA regulate translation by an internal ribosome entry site (IRES) harboring a guanine-quadruplex motif	Al-Zeer MA, Dutkiewicz M, von Hacht A, Kreuzmann D, Röhrs V, Kurreck J.	RNA Biol. 2019 Nov;16(11):1622-1632. doi: 10.1080/15476286.2019.1652524. Epub 2019 Aug 14.	Al-Zeer MA	RNA Biol	2019	Yes
31504667	IRES-mediated cap-independent translation, a path leading to hidden proteome	Yang Y, Wang Z.	J Mol Cell Biol. 2019 Oct 25;11(10):911-919. doi: 10.1093/jmcb/mjz091.	Yang Y	J Mol Cell Biol	2019	No
31765566	Synthetic Antibody Binding to a Preorganized RNA Domain of Hepatitis C Virus Internal Ribosome Entry Site Inhibits Translation	Koirala D, Lewicka A, Koldobskaya Y, Huang H, Piccirilli JA.	ACS Chem Biol. 2020 Jan 17;15(1):205-216. doi: 10.1021/acschembio.9b00785. Epub 2019 Dec 10.	Koirala D	ACS Chem Biol	2020	Yes
